# Supplementary material for: APCAD Part 2: A Novel Method for Detection of Meiotic Aneuploidy in Preimplantation Embryos
Source: Genes (Basel). 2025 Jan 21;16(2):115. doi: 10.3390/genes16020115 (PMC11854904; doi:10.3390/genes16020115)
Supplement: Supplementary file 1 [file genes-16-00115-s001.zip]

Archive with 10 entries (10 files):
- Figure S1_250120.pdf
- Figure S1_250120.pptx
- Figure S2_250120.pdf
- Figure S2_250120.pptx
- Figure S3_250120.pdf
- Figure S3_250120.pptx
- Figure S4_250120.pdf
- Figure S4_250120.pptx
- Figure S5_250120.pdf
- Figure S5_250120.pptx
